# Supplementary material for: Using eDNA to biomonitor the fish community in a tropical oligotrophic lake
Source: PLoS One. 2019 Apr 22;14(4):e0215505. doi: 10.1371/journal.pone.0215505 (PMC6476559; doi:10.1371/journal.pone.0215505)
Supplement: S1 Table — Summary of coverage for vertebrate reads for all collection events and for positive controls. (XLSX) [file pone.0215505.s001.xlsx]

## Sheet: Sheet1
			Month of Sampling date / Site / Sample type / Instrument
			December-2015			January-2016						April-2016
			Cocalitos	Huay Pix	Xul-Ha	Alvaro Obregón Viejo		Huay Pix	La Unión		Pedro A. Santos	Cacao		Cocalitos			Huay Pix			Juan Sarabia			La Unión			N/A		Pedro A. Santos			Xul-Ha
			Water	Water	Water	Sediment	Water	Water	Sediment	Water	Water	Water		Sediment	Water		Sediment	Water		Sediment	Water		Sediment	Water		Positive		Sediment	Water		Sediment	Water
Class	Order	Top Hit Identification	PGM	PGM	PGM	PGM	PGM	PGM	PGM	PGM	PGM	PGM	S5	PGM	PGM	S5	PGM	PGM	S5	PGM	PGM	S5	PGM	PGM	S5	PGM	S5	PGM	PGM	S5	PGM	PGM	S5
Actinopterygii	Acanthuriformes	Bairdiella ronchus																				3
	Atheriniformes	Atherinella					78			3		168	667								98	415		72	363							156	709
	Beloniformes	Strongylura notata		17				4			108				47	878		3														3	2
		Strongylura timucu													11	161													9	13			14
	Carangiformes	Oligoplites saurus					50														114	403
	Characiformes	Astyanax aeneus	9	436	2591		57	100		31	351	1256	5352	5	218	2517	228	1060	4887		465	2655		65	182			11	11	45	8	90	389
		Astyanax mexicanus											2			5
		Bramocharax caballeroi										2	7			50
		Hyphessobrycon compressus					2			52		2							7					209	854								6
	Cichliformes	Cribroheros robertsoni		45			202			117		79	382								266	1316		96	629
		Cryptoheros chetumalensis	54	12	2		11			27		39	761		124	5281	15	25	609	14	8	105		19	497						4	2	151
		Mayaheros urophthalmus	385	14	4	12	105	11	134517	20	105	31	370		645	18956	19	66	458		55	715		13	104				3	28		369	4273
		Oreochromis mossambicus								7		6	785
		Oreochromis niloticus		252			640			1936		548	3209					95	393		14	70		478	2800						2	32	132
		Parachromis friedrichsthalii					34						10					14	146
		Petenia splendida	6	8			4	4			47		56	14		362		5	74		3	96			14					16		2	21
		Rocio octofasciata					4												2
		Thorichthys meeki	221	242	19		151	48		149	66	951	4523	22	788	8360	72	547	2368		230	1493		38	186			3	11	29	2	19	116
		Trichromis salvini	1326	121	6		186	204		63	658	260	64722	52	1279	201590	93	861	179989		341	74513		115	24102			134	383	86862	5	142	22119
		Vieja fenestrata																															5
		Vieja melanura	8	6						7			9		4	704						313			82				3	1400			2334
	Clupeiformes	Dorosoma anale								13
		Dorosoma petenense								4														65	288
		Engraulidae		2154							7481																		548	2213
	Cyprinodontiformes	Belonesox belizanus	165			2	289			30		256	969		385	1995		1077	4422		28	108		41	227							81	387
		Cyprinodon beltrani			2
		Floridichthys polyommus						4675							1378	10289		1125	6897
		Gambusia sexradiata	152		11					71	84	4	30		156	2674					19	94		431	2140				21	85		161	723
		Gambusia yucatana	324				264								104	1569		24	203													641	6390
		Heterandria bimaculata					2						3
		Jordanella pulchra					10	75
		Phallichthys fairweatheri					54			186		4175	21183											968	4751								3
		Poecilia mexicana	232				47	2	8867	73		62	278	2	145	2592		95	370		243	1433	135		9							16	58
		Poecilia petenensis										5	17
		Xiphophorus maculatus					35	4																	8
	Elopiformes	Megalops atlanticus																	3
	Gobiiformes	Bathygobius soporator	5	3							485				70	1013												5	411	1370
		Ctenogobius fasciatus		46	6866			519							649	2800													2081	8825		2414	9783
		Gobiomorus dormitor	104					69		4					27	510	3	11	49		8	46							2	5		2	14
		Gobiosoma		51							11
		Lophogobius cyprinoides	207	12	2						46			46	402	6320											2	6	239	751		30	143
	Labriformes	Lachnolaimus maximus		13
	Perciformes	Eugerres plumieri		2			27	112		5		2	12		10	86		8	58		467	1993		2	5			2	5	16			2
	Siluriformes	Pterygoplichthys																								3	8
		Pterygoplichthys disjunctivus																								6029	165701
		Rhamdia laticauda					7
		Rhamdia quelen	45	9	134		3588	60		639		134	556					3101	15082		407	1842		60	363
		Sciades assimilis	132	151	50		63	15						5	102	887					3759	17956			27				17	61		98	504
	Synbranchiformes	Ophisternon													3	105													2	12
Amphibia	Anura	Rhinella marina	247											408	7940	35623
Aves	Apodiformes	Florisuga mellivora																							2
	Columbiformes	Patagioenas cayennensis		85
	Coraciiformes	Megaceryle torquata					5
	Galliformes	Gallus gallus		27			277	3		142		1596	8859		903	5177	30261	603	3757	2				26	122						2035
		Ortalis vetula									232				28	79
	Gruiformes	Aramus guarauna	618
		Porzana carolina					2
	Passeriformes	Oreothlypis peregrina													3	14
		Psilorhinus morio																										8
		Quiscalus mexicanus		3
	Pelecaniformes	Ardea herodias																					24
		Bubulcus ibis																							766
		Egretta caerulea					9
	Piciformes	Melanerpes aurifrons					124
	Suliformes	Phalacrocorax brasilianus					240								4	4
Mammalia	Artiodactyla	Bos taurus										271	1276																163	851
		Sus scrofa																					18
	Carnivora	Canis lupus				2				5								178	711					33	170
		Procyon lotor							2
	Chiroptera	Pteronotus parnellii								40
	Pilosa	Tamandua mexicana																			2	2
	Rodentia	Oryzomys couesi					485					30	132
Reptilia	Crocodylia	Crocodylus moreletii					2
	Squamata	Basiliscus vittatus																7	27					2	34
		Iguana iguana																						12	115
	Testudines	Staurotypus triporcatus	3												11	309															8
		Trachemys venusta																													4
