# Supplementary material for: Using eDNA to biomonitor the fish community in a tropical oligotrophic lake
Source: PLoS One. 2019 Apr 22;14(4):e0215505. doi: 10.1371/journal.pone.0215505 (PMC6476559; doi:10.1371/journal.pone.0215505)
Supplement: S2 Table — Taxonomy, top hit Process IDs, average overlap, average score, coverage, and average identity for vertebrate species detected by eDNA in environmental samples, positive and negative controls. (XLSX) [file pone.0215505.s002.xlsx]

## Sheet: Sheet1
								Sample type
Class	Order	Top Hit Identification	Top Hit ProcessID	Instrument	Avg. Overlap	Avg. Score(Bits)	Coverage(hits)	Negative	Positive	Sediment	Water
Actinopterygii	Acanthuriformes	Bairdiella ronchus	MXIV105-10	S5	157	291	3				1
	Atheriniformes	Atherinella	MXIV101-10	S5	160	277	6				0.97
			MXV900-17	PGM	156	287	575				0.997273
				S5	157	286	2148				0.991667
	Beloniformes	Strongylura notata	MXV313-11	PGM	157	289	182				0.997778
				S5	152	271	880				0.984286
		Strongylura timucu	MXIV406-10	PGM	157	289	20				0.996667
				S5	157	289	188				0.998333
	Carangiformes	Oligoplites saurus	MXII171-07	PGM	182	329	164				0.99
				S5	182	325	403				0.985
	Characiformes	Astyanax aeneus	MXII343-07	S5	155	277	12				0.986667
			MXII346-07	PGM	152	274	3				0.99
			MXIII193-09	PGM	156	288	152				0.995556
					157	291	5			1
				S5	156	287	990				0.995455
			MXIII195-09	PGM	157	290	247			0.998333
					157	290	4774				0.998667
				S5	155	278	8439				0.986571
			MXIII268-09	PGM	157	291	1286				1
				S5	154	276	5242				0.986667
			MXV423-11	S5	140	259	2				1
			MXV424-11	PGM	156	286	525				0.994737
				S5	155	279	1342				0.988
		Astyanax mexicanus	MEFM495-06	S5	153	267	7				0.97
		Bramocharax caballeroi	MXII023-07	S5	155	279	2				0.99
			MXII031-07	PGM	154	272	2				0.98
				S5	155	277	55				0.988
		Hyphessobrycon compressus	FYPM054-10	PGM	168	308	265				0.997143
				S5	178	323	867				0.99
	Cichliformes	Cribroheros robertsoni	FYPM042-10	PGM	175	318	805				0.988824
				S5	177	317	2327				0.986667
		Cryptoheros chetumalensis	MXIII190-09	PGM	156	287	323				0.994762
					157	291	33			1
				S5	152	272	7404				0.983182
		Mayaheros urophthalmus	MXIII198-09	PGM	153	271	134543			0.980405
					155	281	1826				0.991622
					156	289	2	1
				S5	152	270	24904				0.980465
			MXIII217-09	PGM	155	274	5			0.98
		Oreochromis mossambicus	MEFM196-05	PGM	165	303	13				0.995
				S5	181	327	785				0.99
		Oreochromis niloticus	MXV491-11	PGM	157	291	2			1
					175	318	3995				0.99129
				S5	176	315	6604				0.985116
		Parachromis friedrichsthalii	MXIII346-09	PGM	155	282	48				0.9925
				S5	157	288	156				0.9975
		Petenia splendida	MXIII187-09	PGM	156	282	79				0.992308
					157	291	14			1
				S5	157	289	639				0.996923
		Rocio octofasciata	MEFM003-05	PGM	153	279	4				0.99
				S5	157	291	2				1
		Thorichthys meeki	FYPM031-10	PGM	157	291	97			1
					166	301	1305				0.991034
				S5	163	289	9408				0.981905
			MEFM004-05	PGM	157	291	2			1
					175	319	1612				0.995
				S5	171	305	6795				0.985152
			MXIII188-09	PGM	182	330	563				0.989167
				S5	179	318	872				0.980682
		Trichromis salvini	MFIV283-10	PGM	158	284	5910				0.987867
					161	296	284			0.998333
				S5	176	311	652063				0.981251
					183	335	2	0.99
			MXIII213-09	PGM	149	257	3				0.97
				S5	149	263	77				0.981875
			MXIII214-09	PGM	158	281	32				0.982
				S5	179	318	1757				0.980849
		Vieja fenestrata	MXIV029-10	S5	145	261	5				0.99
		Vieja melanura	MEFM022-05	PGM	165	296	11				0.99
				S5	171	303	166				0.982
			MEFM533-06	S5	180	318	8				0.98
			MEFM648-06	S5	180	318	37				0.98
			MXIII277-09	PGM	151	267	4				0.98
				S5	141	256	4629				0.995
			MXIII294-09	PGM	143	259	6				0.99
				S5	159	274	2				0.97
			MXIII297-09	PGM	147	263	7				0.99
	Clupeiformes	Dorosoma anale	MXV414-11	PGM	184	340	13				1
		Dorosoma petenense	BACQ029-15	PGM	184	340	69				1
				S5	184	340	288				1
		Engraulidae	BACQ118-15	PGM	155	279	10183				0.989333
				S5	154	274	2213				0.9825
	Cyprinodontiformes	Belonesox belizanus	MEFM178-05	PGM	181	330	2352				0.995217
					184	340	2			1
				S5	174	314	8108				0.990208
		Cyprinodon beltrani	MXIII460-09	PGM	157	291	2				1
		Floridichthys polyommus	MXIII364-09	PGM	154	274	7174				0.9825
				S5	153	271	17181				0.981224
			MXV808-15	PGM	153	274	4				0.99
				S5	151	261	5				0.97
		Gambusia sexradiata	FYPM058-10	PGM	167	308	681				1
				S5	162	293	3620				0.98913
			FYPM059-10	S5	150	263	3				0.97
			MXIII275-09	S5	145	253	4				0.98
			MXV768-15	PGM	184	338	429				0.996667
				S5	173	313	2119				0.988889
		Gambusia yucatana	MEFM006-05	PGM	176	318	1357				0.988571
				S5	177	315	8162				0.98425
		Heterandria bimaculata	MXIV187-10	PGM	157	291	2				1
				S5	157	291	3				1
		Jordanella pulchra	MXIII459-09	PGM	157	291	85				1
		Phallichthys fairweatheri	MXIII281-09	PGM	177	318	5383				0.989091
				S5	174	311	25937				0.984423
		Poecilia mexicana	MEFM010-05	PGM	172	307	81				0.988
				S5	166	296	2395				0.984167
			MEFM591-06	S5	172	313	2				0.99
			MEFM632-06	S5	151	274	2				0.99
			MEFM634-06	S5	153	278	3				0.99
			MXII519-07	PGM	153	272	2				0.98
				S5	152	269	10				0.975
			MXIII250-09	PGM	155	280	9004			0.99
					160	296	832				0.998824
				S5	161	291	2328				0.992
		Poecilia petenensis	MXIII329-09	PGM	157	291	5				1
				S5	157	291	17				1
		Xiphophorus maculatus	MXIII319-09	PGM	171	316	39				1
				S5	156	285	8				0.995
	Elopiformes	Megalops atlanticus	MXII164-07	S5	137	254	3				1
	Gobiiformes	Bathygobius soporator	BACQ003-15	PGM	157	291	5			1
					159	294	974				0.998
				S5	165	296	2383				0.986154
		Ctenogobius fasciatus	BACQ104-15	PGM	177	314	4475				0.982
				S5	174	313	1881				0.987143
			BACQ105-15	PGM	178	321	8093				0.988
				S5	174	310	19527				0.983366
			MXV717-15	PGM	173	320	7				1
		Gobiomorus dormitor	MXIII290-09	PGM	157	291	3			1
					176	323	227				0.996667
				S5	163	299	624				0.994615
		Gobiosoma	BACQ048-15	PGM	157	291	11				1
			BACQ097-15	PGM	184	340	51				1
		Lophogobius cyprinoides	MXIII284-09	PGM	156	289	938				0.998571
					157	291	52			1
				S5	153	273	7214				0.980714
					156	285	2		0.99
	Labriformes	Lachnolaimus maximus	BACQ184-16	PGM	183	339	13				1
	Perciformes	Eugerres plumieri	MEFM136-05	PGM	156	285	2			0.99
					171	316	7				1
				S5	174	310	64				0.98
			MEFM844-06	PGM	183	329	8				0.99
				S5	182	329	9				0.99
			MXIII232-09	PGM	181	331	625				0.995833
				S5	170	310	2099				0.9925
	Siluriformes	Pterygoplichthys	MXV536-14	PGM	158	274	3		0.98
				S5	158	278	8		0.98
		Pterygoplichthys disjunctivus	MFIV233-10	PGM	155	283	6029		0.995
				S5	153	271	165701		0.982687
		Rhamdia laticauda	MXV775-15	PGM	157	291	7				1
		Rhamdia quelen	MXIII223-09	PGM	155	282	8177				0.990714
				S5	153	278	17839				0.991765
			MXIII225-09	S5	147	272	4				1
		Sciades assimilis	MXII487-07	PGM	155	281	4387				0.992143
					157	291	5			1
				S5	152	272	19435				0.98619
	Synbranchiformes	Ophisternon	MFIV307-10	PGM	152	279	5				0.995
				S5	157	291	117				1
Amphibia	Anura	Rhinella marina	ABTVC001-05	S5	177	305	2				0.97
			BSAMP042-07	PGM	170	301	34				0.98
				S5	169	297	116				0.977143
			BSECO289-11	PGM	179	316	8153				0.976667
					183	335	406			0.99
				S5	179	313	35496				0.974674
			BSECO290-11	PGM	174	300	2			0.97
			BSECO322-11	S5	153	261	2				0.97
			GBAP5563-15	S5	179	315	7				0.98
Aves	Apodiformes	Florisuga mellivora	USNMC001-10	S5	157	291	2				1
	Columbiformes	Patagioenas cayennensis	USNMF121-11	PGM	183	335	85				0.99
	Coraciiformes	Megaceryle torquata	BSPBB511-12	PGM	157	291	5				1
	Galliformes	Gallus gallus	GBIR1102-08	PGM	174	310	32298			0.986667
					179	326	3577				0.991111
				S5	177	318	17909				0.987273
			GBIR1138-08	S5	168	298	6				0.98
		Ortalis vetula	GBMIN134933-18	PGM	169	309	260				0.99
				S5	176	319	79				0.99
	Gruiformes	Aramus guarauna	KBAR898-06	PGM	155	283	618				0.99
		Porzana carolina	TZBNA331-03	PGM	157	291	2				1
	Passeriformes	Oreothlypis peregrina	BSPBA216-07	PGM	184	340	3				1
				S5	184	340	14				1
		Psilorhinus morio	GBIR659-08	PGM	157	291	8			1
		Quiscalus mexicanus	BSPIC001-13	PGM	156	285	3				0.99
	Pelecaniformes	Ardea herodias	BROMB840-07	PGM	157	291	24			1
		Bubulcus ibis	KBNA877-04	S5	171	308	766				0.991667
		Egretta caerulea	BOTW354-05	PGM	183	339	9				1
	Piciformes	Melanerpes aurifrons	SIELS063-13	PGM	181	327	124				0.99
	Suliformes	Phalacrocorax brasilianus	KBARG019-07	PGM	157	289	244				0.996667
				S5	157	291	4				1
Mammalia	Artiodactyla	Bos taurus	CYTC5208-12	S5	179	310	26				0.97
			GBMA0397-06	PGM	182	331	434				0.993333
				S5	179	319	2101				0.985
		Sus scrofa	GBMA1024-07	PGM	157	291	18			1
	Carnivora	Canis lupus	GBMA2306-09	PGM	147	272	2			1
					184	340	216				1
				S5	180	328	881				0.994
		Procyon lotor	ABRCM190-06	PGM	156	285	2			0.99
	Chiroptera	Pteronotus parnellii	GBMA16597-17	PGM	183	335	40				0.99
	Pilosa	Tamandua mexicana	TOPO423-10	PGM	184	340	2				1
				S5	184	340	2				1
	Rodentia	Oryzomys couesi	ABMXA325-06	PGM	184	340	30				1
				S5	184	340	132				1
			ABMXA738-06	PGM	184	340	485				1
Reptilia	Crocodylia	Crocodylus moreletii	GBMTG1850-16	PGM	183	333	2				0.99
	Squamata	Basiliscus vittatus	GBMTG1611-16	PGM	182	329	9				0.99
				S5	182	328	61				0.99
		Iguana iguana	ABTVC071-05	PGM	181	329	12				0.99
				S5	183	335	115				0.99
	Testudines	Staurotypus triporcatus	BENT286-09	PGM	155	277	14				0.985
					155	279	8			0.99
				S5	155	279	309				0.99
		Trachemys venusta	BENT200-08	PGM	156	285	4			0.99
